# Supplementary material for: Mechanistic insights into miR-584-5p-mediated Inhibition of PDLSCs osteogenic differentiation through H2AFZ upregulation and RUNX2 suppression
Source: Cell Mol Life Sci. 2025 Oct 7;82(1):351. doi: 10.1007/s00018-025-05887-3 (PMC12504162; doi:10.1007/s00018-025-05887-3)
Supplement: Supplementary file 1 — Supplementary Material 1 (XLSX 643 KB) [file 18_2025_5887_MOESM1_ESM.xlsx]

## Sheet: GO_BP_Results
ID

## Sheet: GO_CC_Results
ID

## Sheet: GO_MF_Results
ID

## Sheet: KEGG_Results
category
