# Supplementary material for: Mechanistic insights into miR-584-5p-mediated Inhibition of PDLSCs osteogenic differentiation through H2AFZ upregulation and RUNX2 suppression
Source: Cell Mol Life Sci. 2025 Oct 7;82(1):351. doi: 10.1007/s00018-025-05887-3 (PMC12504162; doi:10.1007/s00018-025-05887-3)
Supplement: Supplementary file 2 — Supplementary Material 2 (XLSX 71.2 KB) [file 18_2025_5887_MOESM2_ESM.xlsx]

## Sheet: common_targets
target_symbol

## Sheet: diana_microt_targets
target_symbol

## Sheet: microcosm_targets
target_symbol

## Sheet: miranda_targets
target_symbol

## Sheet: mirdb_targets
target_symbol

## Sheet: mirtarbase_targets
target_symbol

## Sheet: pita_targets
target_symbol

## Sheet: tarbase_targets
target_symbol

## Sheet: totalunion_targets
target_symbol
