# Supplementary material for: Mechanistic insights into miR-584-5p-mediated Inhibition of PDLSCs osteogenic differentiation through H2AFZ upregulation and RUNX2 suppression
Source: Cell Mol Life Sci. 2025 Oct 7;82(1):351. doi: 10.1007/s00018-025-05887-3 (PMC12504162; doi:10.1007/s00018-025-05887-3)
Supplement: Supplementary file 3 — Supplementary Material 3 (XLSX 22.1 KB) [file 18_2025_5887_MOESM3_ESM.xlsx]

## Sheet: bmp_related_genes
ENTREZID

## Sheet: bone_related_genes
ENTREZID

## Sheet: ossif_related_genes
ENTREZID

## Sheet: osteo_related_genes
ENTREZID

## Sheet: skelet_related_genes
ENTREZID

## Sheet: tgf_related_genes
ENTREZID

## Sheet: wnt_related_genes
ENTREZID
